# Supplementary material for: BCR-Net: A deep learning framework to predict breast cancer recurrence from histopathology images
Source: PLoS One. 2023 Apr 4;18(4):e0283562. doi: 10.1371/journal.pone.0283562 (PMC10072418; doi:10.1371/journal.pone.0283562)
Supplement: S1 Data — (CSV) [file pone.0283562.s005.csv]

	folds	acc	auc	precision	recall	f1	specificity
0	0	0.6666666666666666	0.8271604938271605	0.6666666666666666	0.6666666666666666	0.6666666666666666	0.6666666666666666
1	1	0.6666666666666666	0.6172839506172839	0.7142857142857143	0.5555555555555556	0.6250000000000001	0.7777777777777778
2	2	0.7222222222222222	0.8148148148148149	0.7	0.7777777777777778	0.7368421052631577	0.6666666666666666
3	3	0.7222222222222222	0.8024691358024691	0.7	0.7777777777777778	0.7368421052631577	0.6666666666666666
4	4	0.7222222222222222	0.8148148148148149	0.7	0.7777777777777778	0.7368421052631577	0.6666666666666666
