# Supplementary material for: BCR-Net: A deep learning framework to predict breast cancer recurrence from histopathology images
Source: PLoS One. 2023 Apr 4;18(4):e0283562. doi: 10.1371/journal.pone.0283562 (PMC10072418; doi:10.1371/journal.pone.0283562)
Supplement: S2 Data — (CSV) [file pone.0283562.s006.csv]

	aucs	accs
0	1	0.5
1	1	1
2	1	1
3	1	0.5
4	0	0.5
5	1	1
6	1	1
7	1	0.5
8	1	1
9	1	1
10	1	1
11	1	1
12	0	0
13	1	1
14	1	0.5
15	0	0.5
16	1	0.5
17	1	1
18	1	1
19	1	1
20	1	1
21	0	0.5
22	1	1
23	1	1
24		0.5
